# Supplementary material for: Fighting Microbial Infections from Escherichia coli O157:H7: The Combined Use of Three Essential Oils of the Cymbopogon Genus and a Derivative of Esculentin-1a Peptide
Source: Antibiotics (Basel). 2024 Jan 16;13(1):86. doi: 10.3390/antibiotics13010086 (PMC10812396; doi:10.3390/antibiotics13010086)
Supplement: Supplementary file 1 [file antibiotics-13-00086-s001.zip]

Archive with 1 entries (1 files):
- antibiotics-2809509-supplementary.pdf
